# Supplementary material for: Deriving the A/B Cells Policy as a Robust Multi-Object Cell Pipeline for Time-Lapse Microscopy
Source: Int J Mol Sci. 2025 Aug 30;26(17):8455. doi: 10.3390/ijms26178455 (PMC12429040; doi:10.3390/ijms26178455)
Supplement: Supplementary file 1 [file ijms-26-08455-s001.zip]

Archive with 2 entries (2 files):
- ijms-3826320-supplementary s1.pdf
- ijms-3826320-supplementary s2.pdf
